# Supplementary material for: Molecular Dynamics Simulation Analysis of JAK1 Initial Activation: Phosphorylation-Induced Conformational Dynamics and Domain Interactions
Source: Life (Basel). 2025 Aug 19;15(8):1316. doi: 10.3390/life15081316 (PMC12387218; doi:10.3390/life15081316)
Supplement: Supplementary file 1 [file life-15-01316-s001.zip]

Archive with 1 entries (1 files):
- life-3774393-supplementary.pdf
